# Supplementary material for: BioMimics 3D Stent in Femoropopliteal Lesions: 3-Year Outcomes with Propensity Matching for Drug-Coated Balloons
Source: J Cardiovasc Dev Dis. 2023 Mar 16;10(3):126. doi: 10.3390/jcdd10030126 (PMC10051351; doi:10.3390/jcdd10030126)
Supplement: Supplementary file 1 [file jcdd-10-00126-s001.zip]

Archive with 1 entries (1 files):
- jcdd-2281958-supple.docx
